# Supplementary material for: Drug Pair of Astragali Radix–Ligustri Lucidi Fructus Alleviates Acute Kidney Injury in Mice Induced by Ischemia–Reperfusion Through Inhibiting Ferroptosis
Source: Pharmaceuticals (Basel). 2025 May 25;18(6):789. doi: 10.3390/ph18060789 (PMC12195751; doi:10.3390/ph18060789)
Supplement: Supplementary file 1 [file pharmaceuticals-18-00789-s001.zip]

Archive with 1 entries (1 files):
- pharmaceuticals-3627003-supplementary.pdf
